# Supplementary material for: Prefrontal activation related to spontaneous creativity with rock music improvisation: A functional near-infrared spectroscopy study
Source: Sci Rep. 2019 Nov 5;9:16044. doi: 10.1038/s41598-019-52348-6 (PMC6831592; doi:10.1038/s41598-019-52348-6)
Supplement: Supplementary file 3 — supplemental auditory example 3 [file 41598_2019_52348_MOESM3_ESM.zip]

Archive with 3 entries (2 files):
- supplemental auditory example 3.mp3
- __MACOSX/
- __MACOSX/._supplemental auditory example 3.mp3
